# Supplementary material for: Determination of Benzocaine in Pharmaceutical Formulations by Indirect SERRS Assay Combined with Azo Coupling
Source: Molecules. 2022 Jul 14;27(14):4492. doi: 10.3390/molecules27144492 (PMC9321682; doi:10.3390/molecules27144492)
Supplement: Supplementary file 1 [file molecules-27-04492-s001.zip]

Archive with 1 entries (1 files):
- molecules-1795593-supplementary.pdf
